# Supplementary material for: Rapid Transcriptional Reprogramming Associated With Heat Stress-Induced Unfolded Protein Response in Developing Brassica napus Anthers
Source: Front Plant Sci. 2022 Jun 9;13:905674. doi: 10.3389/fpls.2022.905674 (PMC9218420; doi:10.3389/fpls.2022.905674)
Supplement: Supplementary file 2 [file Table_1.XLSX]

## Sheet: Sheet1
Supplementary Table 1 log2fold change (adjusted p-value <0.01) in expression and expression values (TPM, transcripts per million) of B. napus candidate genes associated with regulation of unfolded protein response in the ER and cytoplasm in anthers containing pollen mother cells and anthers containing uninucleate microspores subjected to heat stress for 5, 15 and 30mins. n.s. represents no-signif…
		log2foldchange (adjusted p.value < 0.01)							TPM (Transcripts per million
Potential gene name	B. napus gene id	A1_T5-T0	A1_T15-T0	A1_T30-T0	A2_T5-T0	A2_T15-T0	A2_T30-T0		T0_PMC	T5_PMC	T15_PMC	T30_PMC	T0_MIC	T5_MIC	T15_MIC	T30_MIC
BAG6	BnaA05g01560D	6.18065	8.5313	9.69711	5.6	7.97669	8.85848		2.24	152.06	602.58	1109.74	3.96	173.96	746.16	1101.02
BAG6	BnaC04g01000D	5.04823	7.52635	8.85942	5.24	7.62484	8.53911		8.19	252.59	1101.1	2276.58	7.27	247.95	1064.63	1607.15
BiP1	BnaA03g14210D	ns	0.496077	1.3157	ns	1.05162	1.99392		64.55	60.97	67.18	96.85	89.78	102.93	140.37	216.02
BiP1	BnaC03g17190D	ns	ns	1.08019	ns	0.976169	1.87284		68.23	64.66	62.95	86.92	97.49	105.69	144.8	216.31
BiP1	BnaC03g20620D	ns	0.865877	1.59105	ns	1.00334	1.92544		19.54	21.36	26.35	35.46	45.19	58.82	68.75	104.65
BiP2	BnaC07g48050D	ns	1.49644	2.82949	ns	1.74332	2.9563		20.41	23.63	42.32	87.42	27.6	32.98	69.6	130.09
BiP2	BnaA03g17100D	ns	1.07749	1.84342	0.663285	1.25938	2.12718		21.35	24.3	33.17	46.12	37.18	54.34	67.76	98.59
BiP2	BnaA07g05610D	ns	1.44898	2.81734	0.622151	1.93969	3.14094		10.44	13.84	20.97	44.4	36.12	51.13	105.44	194.77
BiP2	BnaA07g15650D	5.4017	7.50535	8.70681	6.02	8.44067	10.1837		0.11	4.73	15.55	28.65	0.06	3.6	15.39	41.5
BiP2	BnaC06g13860D	2.70069	5.28112	7.17519	1.87	4.788	6.2416		0.67	4.09	19.29	58.72	2.05	6.8	42.56	93.51
BiP3	BnaA09g48560D	ns	ns	ns	1.17563	-1.32843	-3.25171		0	0	0	0	1.06	2.33	0.31	0.09
BiP3	BnaC08g42820D	ns	ns	ns	ns	-1.70173	-2.77981		0	0	0	0	1.62	2.35	0.38	0.22
BZIP17	BnaA04g23630D	n.s.	n.s.	0.527749	n.s.	0.319344	0.879487		7.67	6.87	5.41	6.67	5.72	5.72	5.34	6.35
BZIP17	BnaC04g52230D	n.s.	n.s.	0.815889	0.499338	n.s.	1.06575		4.37	3.53	2.5	4.63	3.45	4.51	2.99	4.35
BZIP17	BnaC04g56770D	n.s.	n.s.	0.600412	n.s.	n.s.	0.934701		8.76	7.3	5.32	8	7.57	7.07	6.88	8.75
BZIP17	BnaC08g47440D	n.s.	-1.55436	n.s.	n.s.	-0.825719	n.s.		9.62	6.45	2.44	4.61	24.99	21.26	10.89	16.46
BZIP28	BnaA01g31420D	n.s.	0.884956	2.01924	0.634	1.13931	2.02553		11.96	12.88	16.13	29.07	11.31	15.97	18.68	27.73
BZIP28	BnaA09g24670D	0.480341	1.6118	2.74711	0.707	1.81493	2.67702		4.98	6.48	11.16	20.16	4.69	6.87	12.15	17.77
BZIP60	BnaA08g04620D	n.s.	-1.08931	n.s.	n.s.	-0.851986	n.s.		5.12	2.97	1.71	3.36	13.21	12.74	5.58	7.19
BZIP60	BnaC08g05600D	-1.16027	-1.80475	n.s.	n.s.	-1.33233	-0.740383		3.73	1.51	0.78	1.52	7.16	8.09	2.15	2.61
Hop2	BnaA09g10630D	0.875532	1.71716	2.59813	0.666502	1.44763	2.33868		6.96	11.85	16.74	25.26	8.63	12.21	17.29	25.67
Hop2	BnaA09g12780D	0.980126	1.53247	1.95324	1.13	1.81201	2.49842		47.5	86.98	100.43	110.37	30.01	60.7	80.28	102.82
Hop2	BnaA09g47250D	n.s.	n.s.	n.s.	n.s.	n.s.	1.69745		0.87	0.83	0.32	0.14	20.54	33.63	30.1	33.98
Hop2	BnaC08g41350D	n.s.	n.s.	n.s.	n.s.	n.s.	1.79444		0.94	0.66	0.25	0.1	16.3	27.77	25.71	28.3
Hop2	BnaC09g10920D	0.62943	1.09333	1.73407	0.694	1.37406	2.33273		22.21	32.02	34.77	44.49	15.45	22.58	29.71	46.35
Hop2	BnaC09g13120D	0.754426	1.25457	1.67297	1	1.74044	2.49165		46.66	73.21	81.5	89.43	24.12	44.19	61.08	82.02
Hop3	BnaA02g21330D	5.5449	7.01331	8.36991	5.38	7.13935	7.98044		5.49	238.86	520.42	1093.77	6.23	234.21	656.07	945.55
Hop3	BnaC02g46730D	4.72995	6.20572	7.40235	4.91	6.66903	7.49065		5.98	147.95	324.32	609.09	5.91	159.45	446.97	633.95
HSFA1a	BnaCnng36910D	n.s.	n.s.	0.791977	n.s.	n.s.	1.06423		4.12	3.74	3.01	4.32	4.91	6.15	5.49	6.06
HSFA1d	BnaA09g24420D	n.s.	0.457509	0.469465	0.414614	0.700438	1.0911		4.94	5.11	4.97	4.11	3.41	4.17	4.17	4.4
HSFA1d	BnaC05g24440D	n.s.	n.s.	n.s.	0.534165	0.521368	0.790621		5.9	6.25	5.2	3.63	4.16	5.5	4.49	4.33
HSFA1e	BnaA05g32280D	n.s.	n.s.	n.s.	-1.10969	n.s.	-1.38917		0.53	0.65	0.28	0.34	0.99	0.42	0.4	0.22
HSFA1e	BnaAnng15230D	n.s.	0.574246	1.53157	n.s.	n.s.	1.15873		5.4	5.59	5.88	9.35	5.1	3.6	5.22	6.75
HSFA1e	BnaC03g33280D	n.s.	n.s.	-3.09294	n.s.	n.s.	-2.07456		0.24	0.11	0.07	0.01	0.57	0.32	0.24	0.13
HSFA2	BnaA03g22890D	7.0394	8.60191	9.62383	6.43	8.15053	8.80458		2.36	284.8	661.57	1103.1	3.28	241.18	657.15	829.73
HSFA2	BnaC03g26940D	7.45685	8.97653	9.88251	6.52	8.28088	8.86939		3.03	478.98	1081.56	1663.15	4.46	362.11	1011.38	1223.18
HSFA3	BnaA10g26390D	n.s.	2.25386	3.74432	n.s.	n.s.	3.06009		0.34	0.19	1.21	2.86	0.86	0.38	1.3	4.2
HSFA3	BnaCnng02620D	n.s.	2.57447	4.77837	n.s.	1.44761	3.50367		1.06	1.27	4.68	17.81	2.19	1.14	4.6	15.24
HSFA4a	BnaA01g09690D	2.26016	3.18332	4.41076	n.s.	n.s.	3.55729		0.05	0.21	0.33	0.62	0.1	0.3	0.25	0.73
HSFA4a	BnaA08g08940D	1.11622	2.7887	3.12077	1.44619	2.13488	3.06301		1.23	2.49	6.26	6.47	1.3	3.47	4.36	6.63
HSFA4a	BnaAnng31620D	n.s.	n.s.	n.s.	n.s.	n.s.	1.07645		0.8	0.69	0.58	0.66	0.92	0.67	0.82	1.18
HSFA4a	BnaC01g11370D	n.s.	n.s.	3.14166	1.23	-1.90886	-2.94413		0.01	0.05	0.04	0.07	2.05	4.68	0.44	0.17
HSFA4a	BnaC03g62890D	n.s.	1.71254	2.34275	n.s.	1.67072	2.47685		0.95	1.08	2.3	2.92	1	1.77	2.55	3.43
HSFA4a	BnaC07g35520D	n.s.	n.s.	1.78821	n.s.	n.s.	2.44077		0.39	0.41	0.77	0.73	0.37	0.32	0.88	1.18
HSFA4c	BnaA09g17760D	n.s.	-0.604375	-0.736274	-0.772496	-1.27569	-1.12014		3.69	2.67	1.78	1.35	3.27	1.75	1.02	0.91
HSFA4c	BnaC09g18620D	n.s.	n.s.	n.s.	n.s.	-0.791979	-0.709064		3.09	2.6	1.59	1.8	4.03	2.48	1.77	1.47
HSFA5	BnaC04g29180D	n.s.	0.462868	0.778063	n.s.	0.477054	1.0132		6.13	6.4	6.2	6.36	5.42	6.38	5.6	6.52
HSFA7a	BnaA03g41540D	7.85964	9.83329	10.7697	6.51	8.67972	9.38648		1	219.43	675.18	1061.3	2.68	221.47	823.44	1079.32
HSFA7a	BnaA03g41550D	7.65547	10.0064	10.9752	6.58	9.18837	10.0547		0.5	95.04	375.36	603.48	1.1	96.68	485.3	714.79
HSFA7a	BnaC04g28450D	7.96399	9.74973	10.9053	6.86	9.21459	10.398		0.46	104.34	278.44	510.12	0.6	65.13	273.51	498.13
HSFA7a	BnaC07g32600D	7.02629	10.0743	11.306	6.44	9.74237	10.674		0.53	65.23	416.58	804.39	0.8	65	526.85	809.88
HSFA7b	BnaA09g40360D	7.40636	9.9399	10.8467	5.4	8.30545	9.39622		0.08	15.71	65.81	101.03	0.27	10.81	66.38	113.56
HSFB1	BnaA03g53750D	3.63477	5.35773	6.19168	2.47	3.78626	4.8118		0.19	2.29	5.93	8.69	1.39	7.1	15.29	24.48
HSFB1	BnaAnng36200D	5.19916	6.61337	7.69454	3.3	4.90554	5.75814		0.23	7.96	16.63	28.7	2.68	24.22	61.4	91.91
HSFB1	BnaC01g01790D	4.675	6.2227	7.1353	3.8	5.49316	6.24389		1.32	31.84	73.22	112.99	5.29	67.08	182.05	246.43
HSFB1	BnaCnng56320D	4.01087	4.03463	3.80467	1.37885	2.05644	2.15651		0.02	0.46	0.38	0.29	0.42	1.05	1.34	1.17
HSFB2a	BnaA06g21470D	4.52022	5.8517	6.82355	4.63	6.33902	6.96626		2.11	44.72	88.66	142.53	1.69	34.91	95.49	116.52
HSFB2a	BnaC03g52080D	5.17206	6.79249	7.49584	4.95	6.72123	6.9516		1.64	52.57	127.22	169.97	1.94	50.78	144.66	134.38
HSFB2a	BnaCnng54110D	7.28653	9.31933	10.6837	7.03	9.28702	10.5822		0.41	58.93	188.37	398.11	0.39	47.55	190.31	368.15
HSFB2b	BnaA03g24840D	3.49144	4.34924	4.93795	3.83	4.82605	5.17276		2.08	21.8	31.14	38.38	1.13	14.39	23.83	24.14
HSFB2b	BnaA09g21510D	3.26663	4.18791	4.96029	3.07	4.32794	4.87386		3.63	32.43	48.31	67.82	2.82	21.56	42.7	49.65
HSFB2b	BnaC03g73070D	3.29993	4.0757	4.7035	3.5	4.33699	4.7771		2.51	23.06	31.01	39.32	1.76	16.94	25.04	27.18
HSFB2b	BnaC09g52680D	3.25424	4.34489	5.19843	2.82	4.16569	4.78456		3.33	29.56	49.55	73.51	3.77	24.26	51.09	62.77
HSFB4	BnaA10g05440D	n.s.	n.s.	-0.913268	-1.11933	n.s.	-2.11743		7.97	6.6	4.46	2.54	1.28	0.53	0.77	0.17
HSFB4	BnaC08g04780D	n.s.	n.s.	-2.35396	-1.84693	-1.12754	-2.04711		0.55	0.34	0.25	0.06	1.14	0.3	0.39	0.16
IRE1a	BnaA06g25800D	n.s.	n.s.	n.s.	n.s.	n.s.	-0.69756		1.77	1.54	1.08	0.98	3.31	2.74	1.84	1.22
IRE1a	BnaC03g47810D	n.s.	n.s.	n.s.	n.s.	n.s.	n.s.		5.02	3.73	2.63	4.01	4.16	3.26	2.64	2.2
IRE1a	BnaC07g21150D	n.s.	n.s.	n.s.	n.s.	n.s.	-4.58623		0.05	0.04	0.01	0.01	0.44	0.28	0.16	0.01
IRE1b	BnaA06g26890D	-0.548587	-1.22744	n.s.	n.s.	-0.604978	n.s.		3.64	2.35	1.14	2.59	2.29	1.74	1.15	1.41
IRE1b	BnaC07g30070D	n.s.	-0.850487	n.s.	n.s.	-0.726724	n.s.		2.61	2.05	1.06	1.8	2.05	1.79	0.93	1.45
NAC062	BnaA06g15870D	n.s.	n.s.	n.s.	n.s.	n.s.	0.919852		14.37	14.81	9.45	12.11	9.66	9.83	9.85	10.93
NAC062	BnaA06g21090D	n.s.	n.s.	0.913028	n.s.	n.s.	n.s.		5.97	4.84	3.87	6.11	5.44	4.47	4.03	5.14
NAC062	BnaC08g21160D	1.30883	1.57693	3.01272	n.s.	1.82212	2.91914		5.2	11.71	10.76	23.89	4.37	7.41	11.35	19.14
NAC089	BnaA02g05540D	2.52678	3.96137	5.93939	0.944442	1.87231	3.42306		0.16	0.88	1.87	6.08	0.44	0.78	1.22	2.89
NAC089	BnaC02g09420D	n.s.	4.16626	6.53779	n.s.	n.s.	3.16921		0.01	0.07	0.3	1.28	0.09	0.13	0.18	0.4
NAC103	BnaC03g50150D	ns	ns	-1.18915	ns	ns	-0.828382		4.81	3.23	2.46	1.25	3.43	2.14	2.02	1.17
S1P	BnaA03g07680D	ns	-0.491085	-0.464332	ns	ns	0.563079		6.41	4.7	3.33	2.8	5.06	4.96	3.76	4.54
S1P	BnaC03g09690D	ns	ns	ns	ns	ns	0.778527		2.7	2.1	1.42	1.57	2.13	2.31	1.69	2.28
S1P	BnaC09g38030D	ns	ns	ns	ns	-1.28293	ns		2.88	2.24	1.41	1.96	2.53	1.67	0.78	1.25
S1P	BnaC09g38040D	ns	ns	ns	ns	-1.78481	ns		12.85	9.83	4.63	7.14	15.75	9.41	3.33	5.22
S2P	BnaA01g10510D	n.s.	0.535018	1.7927	0.924	1.10922	2.1854		3.82	4.3	4.06	7.94	3.5	6.13	5.68	9.64
S2P	BnaCnng55680D	n.s.	0.453581	1.6638	0.761	1.02586	2.14264		4.51	5.02	4.53	8.62	3.34	5.17	5.13	8.89
WRKY33	BnaA03g17820D	2.68916	3.07439	3.41112	3.37444	4.42161	4.42965		0.7	3.78	3.66	3.91	0.12	1.22	1.91	1.66
WRKY33	BnaA04g22040D	ns	ns	ns	ns	ns	ns		0.81	1.13	0.61	0.37	0.12	0.37	0.28	0.28
WRKY33	BnaA05g34850D	ns	ns	ns	ns	ns	ns		0.58	2.04	0.96	1.05	0.07	0.55	0.8	0.51
WRKY33	BnaC03g21360D	2.20722	2.49373	3.00488	ns	3.73083	3.94739		1.3	4.59	4.03	4.94	0.18	1.37	1.78	1.78
WRKY33	BnaC04g06800D	ns	3.31905	4.33714	ns	6.18377	6.17333		0.52	1.61	2.08	3.52	0.03	0.67	2.26	1.76
WRKY33	BnaCnng66020D	ns	ns	ns	ns	ns	ns		0.59	0.43	0.34	0.23	0.07	0.17	0.16	0.35
