# Supplementary material for: Rapid Transcriptional Reprogramming Associated With Heat Stress-Induced Unfolded Protein Response in Developing Brassica napus Anthers
Source: Front Plant Sci. 2022 Jun 9;13:905674. doi: 10.3389/fpls.2022.905674 (PMC9218420; doi:10.3389/fpls.2022.905674)
Supplement: Supplementary file 3 [file Table_2.XLSX]

## Sheet: Table 2A
Supplementary Table 2 Log2fold change (adjusted p-value <0.01) in expression and expression values (TPM, transcripts per million) of B. napus candidate genes in anthers containing pollen mother cells (A1) and anthers containing uninucleate microspores (A2) subjected to heat stress for 5, 15 and 30mins:
(A) Canonical UPR genes which are downstream targets of bZIP28
n.s. represents no-significant change in expression values.
		log2foldchange (adjusted p.value < 0.01)							TPM (Transcripts per million
Potential gene name	B. napus gene id	A1_T5-T0	A1_T15-T0	A1_T30-T0	A2_T5-T0	A2_T15-T0	A2_T30-T0		T0_PMC	T5_PMC	T15_PMC	T30_PMC	T0_MIC	T5_MIC	T15_MIC	T30_MIC
CNX1	BnaA06g21300D	n.s.	n.s.	0.55976	n.s.	0.849237	1.92077		56.41	40.25	36.74	50.12	41.09	48.02	55.06	93.1
CNX1	BnaA09g05810D	n.s.	n.s.	0.682585	0.772	1.05212	2.02813		51.55	48.57	44.84	49.61	49.27	76.8	75.85	120.23
CNX1	BnaAnng07030D	n.s.	n.s.	n.s.	n.s.	0.588738	1.6131		45.64	34.94	29.88	38.85	60.73	58.6	68.36	112.18
CNX1	BnaAnng40540D	n.s.	0.450478	1.07987	0.662381	1.33172	2.36849		54.61	50.63	54.85	69.44	39.08	56.72	73.36	121.29
CNX1	BnaC03g52250D	-0.75662	-0.889141	n.s.	n.s.	n.s.	1.33828		60.55	33.37	24.11	36.59	43.68	40.59	39.01	66.34
CNX1	BnaC09g05410D	n.s.	n.s.	0.532732	0.776	1.07412	2.15835		73.05	56.33	55.71	63.55	55.67	87.64	87.81	149.26
CRT1	BnaA09g15400D	-0.770488	-0.77432	n.s.	n.s.	n.s.	1.0055		128.48	70.08	56.68	88.68	315.28	321.03	268.21	379.36
CRT1	BnaC01g43040D	n.s.	-0.499056	n.s.	0.507459	0.488733	1.69499		14.95	9.81	7.83	7.62	16.26	21.22	17.21	31.95
CRT1	BnaC09g16150D	-0.899829	-0.929074	n.s.	n.s.	n.s.	1.12056		203.53	101.69	80.44	135.46	374.09	360.63	317.32	488.1
CRT2	BnaA06g05290D	-0.842655	-1.08006	n.s.	n.s.	n.s.	1.51421		171.9	89.14	61.2	81.91	130.95	167.93	135.66	222.82
CRT2	BnaA08g26530D	n.s.	n.s.	n.s.	n.s.	n.s.	1.43772		1.78	1.5	0.79	0.74	2.02	1.65	1.51	3.28
CRT2	BnaA09g15970D	-0.577058	-0.714367	n.s.	n.s.	n.s.	0.890204		45.43	28.33	20.5	26.17	86.25	71.23	58.28	97.17
CRT2	BnaC05g06780D	n.s.	n.s.	n.s.	1.15828	n.s.	1.17046		66.93	38.36	29	23.61	74.6	153.65	82.24	99.52
CRT2	BnaC07g00750D	n.s.	-1.13229	-1.27789	n.s.	0.926215	1.72843		3.24	1.74	1.13	0.84	2.73	3.91	3.6	5.24
CRT2	BnaCnng06700D	n.s.	n.s.	n.s.	0.589897	0.764098	1.80346		42.05	31.85	21.93	25.53	40.57	54.86	50.1	82.45
CRT3	BnaA08g26940D	n.s.	1.10814	2.60171	n.s.	1.34512	2.64584		9.07	12.66	14.31	33.07	9.12	8.48	17.8	34.95
CRT3	BnaC08g13550D	0.60169	1.19678	2.71366	n.s.	1.39623	2.77652		22.66	31.83	37.88	88.9	16.8	16.96	33.8	69.37
CRT3	BnaC08g43170D	n.s.	n.s.	n.s.	-0.928324	-1.15319	-1.37018		2.81	3.16	1.36	1.54	2.67	1.28	0.89	0.62
ERDJ3A/TMS1	BnaA05g29350D	5.52322	7.00134	8.32561	3.86	5.49921	6.42525		2.18	93.76	205.07	422.32	8.46	109.2	280.43	428.5
ERDJ3A/TMS1	BnaCnng24180D	4.47379	5.90116	7.20032	3.4	5.05317	5.9005		4.32	88.93	187.79	380.23	11.83	109.45	283.42	410.47
ERDJ3B	BnaA04g00440D	n.s.	n.s.	1.11366	n.s.	1.33455	2.58888		3.07	2.02	2.25	3.96	7.77	9.4	14.73	28.46
ERDJ3B	BnaA09g39960D	n.s.	n.s.	1.60246	0.596166	1.61465	2.96781		16.11	12.44	16.76	29.31	12.25	17.17	27.85	57.51
ERDJ3B	BnaC04g54960D	n.s.	n.s.	n.s.	n.s.	1.13728	1.98371		3.66	2.42	1.94	3.91	9.77	8.46	16.25	24.12
ERDJ3B	BnaC06g43160D	n.s.	n.s.	n.s.	n.s.	n.s.	1.30613		3.8	2.47	1.89	1.46	3.74	2.43	3.02	5.54
ERDJ3B	BnaC08g32320D	n.s.	n.s.	1.00825	n.s.	1.43873	2.71473		38.98	23.71	31.78	47.27	38	42.32	76.28	149.31
HSP70-17	BnaA01g17140D	n.s.	n.s.	0.83852	1.11093	1.2057	3.14032		2.65	2.04	2.06	2.83	1.41	2.75	2.34	7.31
HSP70-17	BnaA03g42810D	n.s.	n.s.	0.542526	0.665002	1.09514	2.16631		24.41	20.29	18.34	21.39	19.64	28.96	31.3	52.99
HSP70-17	BnaC01g19960D	n.s.	n.s.	1.0153	0.992247	1.2079	2.78705		8.9	7.21	7.03	10.79	6.64	12.2	11.37	27.09
HSP70-17	BnaC07g50110D	n.s.	n.s.	0.584153	n.s.	0.849175	1.8916		23.89	19.18	16.13	21.57	25.23	31.83	34	56.24
P58IPK	BnaA10g26760D	-0.732321	-1.16569	n.s.	n.s.	n.s.	1.64517		2.56	1.43	0.82	1.58	1.18	1.41	1.39	2.27
P58IPK	BnaCnng03040D	n.s.	n.s.	0.536659	n.s.	0.789954	1.84388		31.85	23.49	18.23	28.1	42.21	43.37	55.01	92.42
PDIL1-1	BnaA08g21180D	-0.57321	-0.963196	-0.88304	n.s.	n.s.	0.75884		58.8	36.1	21.92	18.81	51.01	54.12	41.99	51.74
PDIL1-1	BnaC08g19950D	-0.53371	-1.02123	-0.874485	n.s.	n.s.	n.s.		60.35	38.05	21.36	19.42	42.23	43.54	30.22	33.24
PDIL1-2	BnaA07g33590D	n.s.	n.s.	n.s.	0.858987	0.98417	1.94838		41.98	35.85	31.43	26.38	28.16	45.52	40.2	63.71
PDIL1-2	BnaC06g38200D	n.s.	n.s.	n.s.	n.s.	n.s.	1.12971		77.05	54.33	44.49	39.83	96.36	104.46	88.63	124.81
PDIL1-3	BnaA09g55010D	n.s.	-0.724613	n.s.	n.s.	n.s.	1.53869		16.98	11.62	7.66	6.8	12.1	16.23	12.45	22.51
PDIL1-3	BnaC08g25810D	n.s.	n.s.	n.s.	n.s.	n.s.	1.29618		17.84	13	8.88	7.32	14.34	18.1	13.17	23.2
SAR1	BnaA06g05280D	n.s.	n.s.	0.840317	1.06	0.558015	1.17094		30.97	28.79	24.99	32.88	32.54	62.73	36.27	44.12
SAR1	BnaA08g26550D	n.s.	n.s.	1.24716	n.s.	0.65607	1.48011		8.21	8.04	7.27	11.83	14.38	17.96	17.18	24.34
SDF2/SDL	BnaA04g14730D	n.s.	0.461359	1.38556	0.687556	1.06941	2.28245		19.02	13.95	19.19	29.82	19.47	28.65	30.68	57.03
SDF2/SDL	BnaA09g55850D	n.s.	0.523026	1.32261	0.681045	1.0435	2.29776		30.41	28.49	32.34	45.96	29.86	43.5	45.99	87.96
SDF2/SDL	BnaC04g37590D	n.s.	n.s.	1.31153	0.626579	0.957633	2.26603		47.49	36.33	42.42	70.98	53.31	75.32	77.6	154.18
SDF2/SDL	BnaC08g33560D	n.s.	0.400934	1.2316	n.s.	0.650603	1.8894		35.23	30.73	34.32	49.85	52.76	59.24	62.3	117.93
SES1	BnaA01g07330D	n.s.	n.s.	n.s.	n.s.	n.s.	0.95326		21.53	14.91	11.64	14.68	32.14	26.07	21.97	37.78
SES1	BnaA08g13380D	n.s.	n.s.	0.839743	n.s.	0.749442	1.7319		7.82	6	5.82	8.44	15.65	19.77	19.63	31.26
SES1	BnaC01g09000D	n.s.	n.s.	n.s.	n.s.	n.s.	0.943739		9.59	7.36	5.73	7	10.98	8.89	6.95	12.7
SES1	BnaC03g68320D	n.s.	n.s.	0.640448	0.587965	0.967283	2.108		12.49	9.37	8.84	11.73	14.51	20.09	21.34	37.78
SHD/HSP90	BnaA01g13670D	n.s.	0.705701	1.88721	0.570463	1.41281	2.37636		77.78	76.49	93.59	173.94	94.33	127.83	188.41	296.26
SHD/HSP90-7	BnaC01g16050D	n.s.	0.911447	2.09443	0.673197	1.60803	2.56466		69.47	68.18	96.18	178.45	89.05	129.3	204.18	318.14
SHD/HSP90-7	BnaC07g38780D	0.772209	2.02571	3.59842	n.s.	2.47322	3.88957		7.93	12.65	23.62	57.94	11.3	13.41	47.78	102.99
TIN1	BnaA06g23500D	4.79101	6.29653	7.54578	4.22	5.73138	6.66259		3.84	98.06	218.88	427.29	7.46	124.46	294.27	449.51
TIN1	BnaC03g49670D	3.12985	4.33529	5.70341	2.68	4.19302	5.29885		12.22	99.76	179.63	380.96	22.71	131.19	308.58	534.51
UTR1	BnaA02g26570D	n.s.	n.s.	1.31884	0.581375	1.33986	2.39966		7.95	5.56	7.37	11.83	6.7	9.18	12.62	21.15
UTR1	BnaC02g34800D	n.s.	0.619356	1.2627	0.671894	1.26706	2.32837		19.94	17.07	22.51	28.73	15.08	21.88	27.13	45.37
UTR3	BnaA06g09170D	n.s.	n.s.	n.s.	n.s.	n.s.	1.40412		1.69	0.95	0.78	1.17	2.91	2.71	2.56	4.77
UTR3	BnaA09g45580D	n.s.	1.30322	2.92934	0.805027	1.60044	3.03912		23.65	30.07	42.78	107.97	36.11	58.04	82.23	179.07
UTR3	BnaC05g10590D	n.s.	n.s.	n.s.	n.s.	n.s.	1.15094		4.63	3	2.7	3.36	9.08	7.78	6.34	12.25

## Sheet: Table 2B
Supplementary Table 2 Log2fold change (adjusted p-value <0.01) in expression and expression values (TPM, transcripts per million) of B. napus candidate genes in anthers containing pollen mother cells (A1) and anthers containing uninucleate microspores (A2) subjected to heat stress for 5, 15 and 30mins:
(B) Foldases, co-chaperones, BAX Inhibitor-1 (BAXI-1), Golgi-apoptotic proteins (GAAPs), Galactinol synthase1 (GolS1) and Ascorbate peroxidase2 (APX2).
n.s. represents no-significant change in expression values.
		log2foldchange (adjusted p.value < 0.01)							TPM (Transcripts per million)
Potential gene name	B. napus gene id	A1_T5-T0	A1_T15-T0	A1_T30-T0	A2_T5-T0	A2_T15-T0	A2_T30-T0		T0_PMC	T5_PMC	T15_PMC	T30_PMC	T0_MIC	T5_MIC	T15_MIC	T30_MIC
APX2	BnaA01g32160D	5.41155	7.93317	10.2548	2.78	5.79319	7.83536		0.23	9.8	43.45	177.89	0.78	4.89	33.2	108.39
APX2	BnaC01g39080D	5.41155	7.93317	10.2548	2.78	5.79319	7.83536		0.23	9.8	43.45	177.89	0.78	4.89	33.2	108.39
AtDjB3	BnaA01g08430D	2.36879	3.6563	4.65937	2.9	4.72873	5.59851		1.39	6.71	12.82	21.11	0.75	5.06	14.98	22.09
AtDjB3	BnaA03g49290D	1.76079	3.00868	4.41583	2.04	3.71054	4.87448		8.85	27.73	51.78	112.75	6.09	22.88	60.14	107.99
AtDjB3	BnaA09g43710D	7.13434	8.60556	9.87418	5.91	7.49264	8.3411		2.85	360.62	786.35	1555.88	7.75	388.11	955.08	1377.87
AtDjB3	BnaA09g55990D	7.07516	8.56149	9.79709	5.64	7.18878	7.95261		2.98	369.61	814.66	1574.9	10.41	413.85	995.38	1356.94
AtDjC31	BnaA02g15280D	3.75794	9.10783	10.0701	n.s.	7.25344	7.30946		0.16	1.57	49.94	79.94	0.34	0.3	42.69	36.22
AtDjC31	BnaA07g29030D	5.26586	9.01968	10.0066	3.07	6.81766	7.34797		1.73	62.88	665.69	1081.72	10.16	74.07	812.02	940.48
AtDjC31	BnaC06g32130D	5.424	8.37533	9.27714	3.64	6.54857	6.87045		2.82	113.46	690.2	1058.78	14.84	153.53	947.57	949.9
AtDjC32	BnaA01g29520D	4.58432	6.00794	6.90007	3.05	4.55323	5.11552		1.93	42.82	90.38	137.8	9.63	68.32	161.83	192.25
AtDjC32	BnaA03g33270D	0.79056	1.4184	2.71342	0.396545	1.21717	2.63409		19.79	31.64	38.61	77.53	26.09	31.45	45.83	97.55
AtDjC32	BnaA05g25270D	3.78342	4.21606	5.40835	2.64	3.59485	4.26838		0.65	8.43	8.97	16.7	1.57	8.13	13.02	16.57
AtDjC32	BnaC01g37160D	4.58773	6.00759	7.14002	2.51	4.14992	4.98765		2.62	58.84	123.75	222.4	19.49	96.59	251.14	358.52
AtDjC32	BnaC03g38360D	1.0447	1.75848	3.0279	0.886	2.00124	3.17549		12.77	24.55	31.62	62.57	12.94	21.92	39.26	70.6
ATJ2	BnaA02g05430D	0.914938	1.36796	1.97814	1.14	1.78939	2.44043		107.42	188.85	203.31	254.86	82.52	166.3	216.6	271.27
ATJ2	BnaA03g08370D	n.s.	n.s.	n.s.	0.834949	n.s.	n.s.		4.3	5.2	4.24	3.03	8.22	13.79	9.49	7.59
ATJ2	BnaA10g14240D	2.29902	3.25127	4.15415	2.32	3.24687	3.98169		38.26	175.07	266.61	409.2	39.91	182.06	287.08	381.08
ATJ2	BnaA10g14250D	2.87452	4.07315	5.12848	2.85	3.97207	4.79672		31.92	218.22	394.4	672.67	34.83	229.57	413.11	584.87
ATJ2	BnaC03g10640D	n.s.	n.s.	n.s.	n.s.	n.s.	0.696887		11.36	13.2	10.83	8.4	26.54	39.45	28.37	26.48
ATJ2	BnaC09g36560D	n.s.	n.s.	n.s.	n.s.	n.s.	1.73695		3.54	2.39	0.42	0.41	42.65	63.83	13.11	86.22
ATJ2	BnaCnng47600D	2.33589	3.22732	4.0364	2.42	3.48671	3.98334		60.32	282.73	412.52	593.46	55.56	272.82	471.42	531.48
FKBP53	BnaA01g14720D	0.433713	0.71328	0.707253	n.s.	n.s.	0.401017		14.72	18.39	17.59	14.36	8.54	7.49	6.52	6.81
FKBP53	BnaA03g47310D	1.52021	2.83958	4.16832	1.38	3.29573	4.82565		27.64	74.69	144.97	297.37	28.79	68.45	215.09	504.03
FKBP53	BnaC01g17280D	n.s.	n.s.	n.s.	n.s.	n.s.	-0.610604		6.11	6.53	4.82	3.39	7.27	5.4	3.97	2.84
FKBP53	BnaC03g57920D	n.s.	0.496952	0.353378	0.372647	0.791034	0.732682		23.73	24.33	24.57	18.27	11.76	13.91	15.28	11.77
FKBP53	BnaC07g39530D	n.s.	0.712523	1.84228	n.s.	0.748997	2.57898		14.22	15.36	16.85	30.32	10.23	11.5	13.03	36.94
GolS1	BnaA04g26930D	4.43058	6.10828	7.50204	4.42	6.61789	7.68032		0.31	6.51	16.53	35.16	0.53	10.34	39.27	66.1
GolS1	BnaA05g00720D	7.53526	9.53881	10.8638	6.67	8.97072	9.98834		0.1	16.04	50.16	103.06	0.19	17.97	72.93	119.25
GolS1	BnaC04g00330D	7.56533	9.8646	11.1853	6	8.378	9.24144		0.17	22.85	87.64	179.8	0.46	27.46	117.68	172.76
GolS1	BnaC04g51460D	4.13496	5.62477	6.93194	3.2167	5.37609	6.10728		0.06	1.04	2.26	4.69	0.17	1.51	5.58	7.76
ROF1/FKBP62	BnaA03g57740D	1.65632	2.84235	4.01291	2.27	3.78725	4.69064		94.12	276.62	495.11	915.24	58.5	257.96	613.26	916.56
ROF1/FKBP62	BnaC03g44570D	n.s.	n.s.	0.806647	n.s.	1.05754	2.03439		1.94	1.78	1.29	2.02	1.49	2.12	2.2	3.61
ROF1/FKBP62	BnaC03g44640D	n.s.	2.24109	3.36796	1.57	3.45275	4.40248		173.09	301.02	609.71	1072.92	86.19	238.01	751.5	1100.73
ROF2/FKBP65	BnaA06g30120D	5.70534	7.63536	9.75682	4.42	6.59816	8.79335		1.69	83.58	248.63	886.38	2.19	43.12	157.15	579.71
ROF2/FKBP65	BnaC07g26590D	6.37013	8.79353	10.9513	4.46	7.15835	8.98636		0.65	51.02	212.22	776.05	2.16	41.95	224.12	639.34
BaxI	BnaA02g25030D	4.07242	5.83663	7.20101	3.58	5.451	6.27766		14.85	233.28	616.64	1303.47	31.27	323.5	974.08	1388.05
BaxI	BnaA06g35580D	1.50583	2.26481	3.62674	1.09	1.59192	1.92206		21.78	57.24	76.32	160.74	60.98	119.99	139.57	139.61
BaxI	BnaAnng07130D	3.3814	4.75038	6.3254	3.35	4.90951	5.92308		61.45	593.66	1204.4	2949.4	78.27	715.59	1739.03	2809.92
BaxI	BnaC02g33230D	1.95961	3.19618	5.22014	1.91	2.73392	3.90476		20.92	76.05	139.26	465.13	36.63	116.02	168.22	303.76
BaxI	BnaC09g20030D	3.49317	5.09952	6.55326	3.03	4.78416	5.75618		47.04	488.97	1169.88	2633.79	78.8	574.59	1592.24	2504.67
GAAP1	BnaA01g19040D	ns	-1.08381	ns	-0.974499	-0.744432	-0.798449		83.59	53.5	28.54	59.26	47.97	22.41	22.62	16.81
GAAP1	BnaC01g22900D	-0.622436	-1.41736	ns	-1.1	-0.864044	-1.04239		55.56	33.75	15.08	30.87	60.13	25.66	25.29	17.83
GAAP2	BnaAnng12570D	3.17372	5.61657	7.35265	3.31	5.87793	6.95433		15.74	132.47	566.32	1547.2	17.99	164.81	800	1349.54
GAAP2	BnaC04g20720D	2.73628	4.1224	5.26436	3.46	5.10001	5.64638		26.29	163.18	335.44	607.14	17.62	179.46	458.86	536.08
GAAP4	BnaA03g41920D	ns	-0.87208	ns	ns	0.74286	1.11851		14.47	9.1	5.75	6.87	12	16.66	14.58	15.59
GAAP4	BnaA08g05690D	ns	ns	0.766788	ns	0.461892	1.23213		82.85	70.43	54.44	84.85	71.14	71.91	73.6	100.7
GAAP4	BnaC07g33000D	ns	ns	ns	ns	ns	0.654928		37.56	26.47	21.58	22.27	37.24	38.12	31.15	35.62
GAAP4	BnaC08g10200D	ns	-0.438288	ns	ns	ns	0.837753		98.22	80.28	53.1	68.17	79.65	73.8	66.59	86.01
GAAP5	BnaA10g01680D	7.21066	9.94065	11.7994	4.46	7.67419	9.11223		0.06	10.39	53.38	158.27	0.44	9.07	69.19	150.32
GAAP5	BnaC05g01700D	6.46144	9.62485	11.7041	4.32	7.89374	9.60828		0.51	39.79	271.26	937.66	2.61	47.47	466.04	1225.4

## Sheet: Table 2C
Supplementary Table 2C Log2fold change (adjusted p-value <0.01) in expression and expression values (TPM, transcripts per million) of B. napus candidate genes in anthers containing pollen mother cells (A1) and anthers containing uninucleate microspores (A2) subjected to heat stress for 5, 15 and 30mins:
(C) Heat shock proteins belonging to different HSP families,
n.s. represents no-significant change in expression values.
		log2foldchange (adjusted p.value < 0.01)							TPM (Transcripts per million
Potential gene name	B. napus gene id	A1_T5-T0	A1_T15-T0	A1_T30-T0	A2_T5-T0	A2_T15-T0	A2_T30-T0		T0_PMC	T5_PMC	T15_PMC	T30_PMC	T0_MIC	T5_MIC	T15_MIC	T30_MIC
HSC70-1	BnaA03g59360D	6.72158	7.95541	7.97969	3.2	3.87835	4.05197		0.24	22.24	39.25	32.53	2.91	23.62	31.14	28.03
HSC70-1	BnaA06g03820D	2.93849	4.00317	4.52702	3.02	4.08916	4.56268		2.22	15.08	24.79	29.42	1.83	13.71	23.6	26.21
HSC70-1	BnaA09g05850D	1.99354	3.09937	3.63186	2.15	3.28955	3.55775		202.32	746.43	1262.12	1499.43	171.1	697.36	1263.6	1215.88
HSC70-1	BnaA09g05860D	2.33894	3.66949	4.11818	2.87	4.23808	4.31212		74.25	344.32	683.92	764.64	32.55	218.75	462.53	387.88
HSC70-1	BnaA09g29090D	2.61142	4.1117	4.66271	3.29	4.52214	4.60749		59.75	335.72	748.87	896.68	26.34	230.57	439.08	372.91
HSC70-1	BnaA10g27060D	0.88826	1.63986	1.84088	1.14	1.97674	2.41949		46.01	79.68	104.74	98.75	32.1	64.93	95.34	103.72
HSC70-1	BnaA10g27070D	1.72399	2.54654	2.36239	1.86974	2.82352	2.94897		0.35	1.02	1.42	1.07	0.19	0.69	1.02	0.95
HSC70-1	BnaAnng12070D	3.48727	4.90844	5.47825	3.45	4.76628	5.1337		17.55	181.37	383.16	465.74	15.24	144.34	296.37	305.7
HSC70-1	BnaAnng33370D	1.95434	2.8751	3.37507	2.49	3.27244	3.69934		3.53	12.93	19.18	22.27	3.64	18.78	26.37	28.4
HSC70-1	BnaC01g27600D	4.75574	5.61835	5.82059	4.26	5.02989	4.92083		3.52	88.67	127.44	119.61	4.55	77.66	110.16	81.24
HSC70-1	BnaC03g46680D	0.733672	1.07712	0.67791	0.953	1.34519	1.32916		108.84	166.78	166.54	103.51	23.37	41.5	45.24	35.38
HSC70-1	BnaC04g42010D	0.766607	1.36585	1.68805	1	1.85016	2.26762		187.81	297.63	354.36	363.87	120.07	219.73	325.83	348.35
HSC70-1	BnaC06g01970D	2.3345	3.33711	3.74961	2.04	3.06578	3.52909		0.73	3.4	5.4	5.87	1.06	3.98	6.77	7.53
HSC70-1	BnaCnng03460D	1.42935	2.46062	2.70548	2.29	3.41061	3.50499		165.92	409.24	660.63	641.69	49.39	222.18	395.09	337.65
HSC70-1	BnaCnng03470D	1.05255	1.82931	2.02642	1.32	2.26598	2.55421		463.93	896.2	1199.13	1129.06	291.89	667.2	1057.7	1035.52
HSP101/ClpB1	BnaA07g22300D	7.51783	9.00409	9.73492	6.71	8.43102	8.76094		1.57	265.09	585.05	796.27	2.36	223.14	609.3	611.52
HSP101/ClpB1	BnaA07g31420D	7.54027	9.0899	10.6329	4.66	6.29213	7.41551		1.73	297.37	683	1635.07	10.66	230.89	589.64	1032.89
HSP101/ClpB1	BnaC06g23110D	6.165	7.97689	9.40391	5.72	7.71782	8.72507		3.68	242.85	671.74	1483.09	3.77	178.5	587.3	946.81
HSP101/ClpB1	BnaC06g35220D	7.7661	9.48885	11.3319	4.12	5.85483	7.34382		0.28	59.26	149.71	440.94	2.91	42.17	115.33	259.89
HSP15.7	BnaAnng17140D	6.24079	8.4382	10.0753	5.71	8.17427	9.59014		4.62	325.8	1174.38	2999.38	6.15	293.38	1345.65	2846.69
HSP15.7	BnaC04g30340D	6.7765	9.45431	11.4421	6.54	9.37277	11.259		0.88	94.29	472.63	1539.94	1.16	93.41	559.28	1623.34
HSP17.4B	BnaA08g00950D	5.91173	7.80747	9.24586	5.29	7.44662	8.52458		13.07	721.28	2109.37	4697.45	20.62	644.33	2357.72	3989.34
HSP17.4B	BnaC03g78270D	4.97819	6.5293	7.77815	4.99	6.65296	7.55256		42.35	1241.99	2863.37	5588.81	43.28	1130.84	2949.86	4401.13
HSP17.6B	BnaA04g28570D	6.98348	9.55406	11.2728	6.83	9.22358	10.6542		3.68	434.41	2015.76	5440.28	5.34	557.72	2426.48	5203.98
HSP17.6B	BnaA05g12530D	5.99606	7.97967	9.00767	4.47	6.50188	7.28784		1.17	69.89	218.73	364.42	1.85	30.14	104.33	147.76
HSP17.6B	BnaC04g40580D	5.74098	7.73269	9.18043	5.09	7.21202	8.37739		23.07	1145.52	3588.05	8027.17	31.79	977.67	3519.85	6275.07
HSP17.6B	BnaC04g54510D	4.80048	6.62267	8.00927	3.83	5.70141	6.83374		47.52	1236.81	3441.94	7381.64	85.66	1027.71	3108.36	5417.23
HSP17.6C	BnaA02g06890D	5.43092	8.97165	10.7508	5.13	7.79109	9.01812		0.56	23.06	207.91	585.16	1.31	42.35	228.1	416.7
HSP17.6C	BnaA06g18100D	6.62766	9.93313	11.9327	4.72	8.42911	10.2234		1.87	166.84	1296.85	4256.44	5.02	120.99	1328.59	3629.19
HSP17.6C	BnaA10g12710D	6.9838	10.0303	11.6079	6.17	9.06745	10.4824		1.7	195.69	1255.77	3078.07	2.85	188.47	1173.3	2477.36
HSP17.6C	BnaC02g44300D	5.91221	9.37907	11.1865	5.52	8.57995	10.1565		2.1	115.57	989.7	2842.48	5.17	215.3	1480.54	3541.04
HSP17.6C	BnaC03g11630D	7.52816	10.1206	11.7289	5.99	8.6179	9.99723		3.75	637.53	3020.09	7560.09	9.45	548.27	2826.41	5832.7
HSP17.6C	BnaC03g55840D	6.79975	9.81866	11.6136	4.78	8.12086	9.85107		1.54	162.29	1035.34	2949.08	3.82	95.95	816.58	2132.01
HSP17.6II	BnaA03g03740D	8.03499	9.99823	11.2734	6.1	8.35668	9.46193		5.3	1276.5	3916.12	7787.03	15.05	915.43	3617.56	6205.28
HSP17.6II	BnaC02g04180D	7.84062	10.0442	11.6071	6.43	8.78648	10.1026		3.5	749.52	2712.17	6590.61	10.46	805.9	3412.67	6779.72
HSP17.6II	BnaC03g05240D	7.79113	10.0265	11.5817	6.34	8.84566	10.1804		3.49	726.18	2688.12	6490.83	8.74	640.31	3005.56	6063.48
HSP17.8	BnaA05g12540D	6.80281	8.44773	9.50041	5.08	6.84001	7.84838		7.14	746.47	1835.2	3127.44	30.65	718.63	2000.57	3228.01
HSP17.8	BnaC04g54520D	4.0436	5.57646	6.98269	3.2	5.36277	6.27588		10.49	161.6	371.66	803.28	22.8	183.34	728.23	1023.68
HSP18.2	BnaA03g09300D	6.55767	9.53446	11.0781	5.66	8.4875	9.71924		1.94	173.57	1071.29	2559.82	3.83	173.65	1017.9	1898.12
HSP18.5	BnaAnng26270D	4.60961	6.06344	7.25105	4.64	6.33882	7.24452		27.2	620.2	1336.74	2497.98	19.83	442.35	1193.46	1775.29
HSP21-cp	BnaAnng13800D	6.87264	9.9296	11.7399	5.63	8.55381	9.93355		1.6	178.35	1150.08	3312.42	5.18	221.97	1378.53	2874.43
HSP21-cp	BnaC01g20320D	6.72846	9.7976	11.6319	5.34	8.27462	9.63024		1.83	179	1165.51	3413.17	5.97	216.06	1362.14	2792.11
HSP22-er	BnaA03g24280D	5.85639	9.51175	12.0567	4.04	8.07651	10.2068		0.64	32.72	322.63	1542.65	2.25	34.13	462.46	1617.4
HSP22-er	BnaC03g28860D	7.3617	10.0146	11.93	5.95	9.00075	10.5965		1.71	267.85	1314.53	4074.68	3.74	211.6	1450.61	3483.52
HSP23.5-mt	BnaA03g13170D	4.4592	6.10728	6.99005	4.93	6.44449	7.17219		13.36	272.79	665.8	1009.8	14.8	387.22	911.32	1209.49
HSP23.5-mt	BnaA10g07970D	n.s.	1.89058	3.3515	2.12562	2.91149	4.41654		0.92	1.77	2.42	5.36	1.11	4.37	6.19	14.17
HSP23.5-mt	BnaC09g27850D	n.s.	n.s.	2.66547	1.28739	2.12193	3.59728		0.5	0.82	1.03	2.01	1.55	3.38	4.99	11.39
HSP23.6-mt	BnaA01g14560D	7.72133	9.84344	11.408	6.83	9.09578	10.0838		2.12	417.6	1430.15	3474.45	4.24	429.81	1701.34	2709.92
HSP23.6-mt	BnaC01g17140D	7.58552	9.82401	11.355	7.01	9.28915	10.3272		2.38	424.7	1576.79	3744.28	3.86	457.13	1822.54	3000.08
HSP26.5	BnaA06g37470D	6.43714	9.43738	11.0281	5.59	8.71931	10.0406		0.08	8.94	53.66	131.63	0.29	12.99	94.03	189.09
HSP26.5	BnaC06g05390D	3.05938	5.11208	7.5081	3.02	5.5263	6.96953		0.44	2.74	9.52	38.92	2.39	16.96	79.94	172.13
HSP70-10	BnaA02g00030D	3.84101	5.66927	6.42838	4.15	6.50793	7.04764		10.36	141.22	386.76	537.86	5.45	87.69	368.17	430.26
HSP70-10	BnaC02g00800D	3.73569	5.41243	6.23974	4.17	6.37206	7.01751		2.44	30.45	75.83	110.52	1.56	25.48	96.45	121.08
HSP70-10	BnaC03g03860D	1.90631	2.90251	3.8925	2.45	3.9219	4.87079		31.58	110.39	173.38	283.64	12.14	60.77	140.1	217.05
HSP70-10	BnaA03g55950D	2.22695	3.35846	4.11213	3.27	4.66569	5.15076		42.35	184.83	318.64	441.01	16.53	145.98	317.87	357.28
HSP70-14	BnaA06g00870D	2.08159	3.33286	4.33582	2.52	3.94507	4.5784		47.54	187.64	351.26	578.08	31.09	162.93	362.1	449.63
HSP70-14	BnaC04g25190D	0.587928	0.990682	1.24135	0.768	1.28084	1.86788		40.32	56.36	58.65	57.26	22.17	34.7	40.93	49.02
HSP70-14	BnaC06g06400D	1.98622	3.29665	4.26892	2.53	4.03754	4.69306		43.49	160.87	313.59	505.14	26.98	142.26	335.15	422.68
HSP70-18	BnaAnng12060D	3.315	4.55972	5.1408	3.2	4.33452	4.67913		33.88	313.05	584.09	717.31	41.49	341.69	618.1	634.13
HSP70-2	BnaA09g29110D	n.s.	2.38779	2.92733	n.s.	2.21555	2.23016		20.72	33.74	77.86	92.13	29.46	63.43	106.04	87.52
HSP70-2	BnaAnng12050D	3.63991	4.29301	4.6763	2.28	3.0606	3.53359		98.69	1147.38	1408.51	1507.97	348.16	1551.14	2218.71	2458.77
HSP70-2	BnaC01g27590D	n.s.	n.s.	3.2593	2.26875	2.81389	3.52148		0.69	3.63	2.97	5.03	1.45	5.86	7.42	9.55
HSP70-4	BnaA01g30490D	5.71334	7.49325	8.92006	4.92	6.63663	7.8111		2.09	101.62	275.22	610.81	2.51	63.99	170.82	353.48
HSP70-4	BnaA03g32320D	6.93209	8.61385	10.1592	3.73	5.32928	6.59945		2.17	247.18	619.26	1481.95	18.58	223.8	562.18	1080.7
HSP70-4	BnaC01g38510D	3.64882	5.26263	6.34923	4.05	5.79083	6.68231		59.86	698.82	1683.38	2935.76	35.1	510.02	1400.96	2086.47
HSP70-4	BnaC03g37680D	5.82634	7.54121	9.00822	3.71	5.41339	6.54584		4.56	240.63	621.4	1410.03	17.42	208.36	563.14	985.73
HSP70-5	BnaA06g10730D	7.08617	8.77432	10.0195	6.41	8.19066	9.30642		3.91	492.12	1247.64	2431.5	4.97	376.36	1074.52	1856.18
HSP70-5	BnaA08g23680D	6.50227	8.42715	9.79113	5.75	7.63044	8.68993		3.35	279.3	835.35	1765.17	4.02	190.67	586.6	968.59
HSP70-5	BnaC05g12240D	7.18658	9.16814	10.4736	6.25	8.1744	9.34898		2.85	383.54	1192.31	2419.13	4.14	286.45	905.5	1617.69
HSP70-5	BnaC08g16850D	6.39612	8.36241	9.73064	5.91	8.03116	9.28871		3.9	304.12	934.37	1982.58	4.26	229.82	825.83	1581.39
HSP70-6	BnaA01g13780D	3.82051	5.31967	6.15961	4.64	6.34975	6.86869		8.78	115.74	257.3	378.84	4.14	94.04	254.43	292.46
HSP70-6	BnaA03g46660D	1.46708	2.51363	3.29663	1.52	2.66856	3.35577		15.8	40.84	66.22	93.7	16.58	43.68	79.88	102.8
HSP70-6	BnaA08g14780D	2.63578	3.69286	4.36102	3.08	4.55566	4.87828		11.33	65.83	107.34	140.04	8.15	62.84	144.56	144.79
HSP70-6	BnaC01g16200D	4.12931	5.78158	6.86892	4.5	6.27335	6.88739		7.7	125.61	310.78	542.37	5.07	104.84	297.86	364.76
HSP70-6	BnaC01g16230D	3.61434	5.09369	6.33366	2.55	4.27106	4.77927		0.09	1.03	2.26	4.4	0.11	0.62	1.71	1.94
HSP70-6	BnaC07g38890D	0.895334	1.56241	2.56358	1.02	1.89501	2.89366		31.51	54.54	68.09	111.94	21.91	40.44	61.63	98.25
HSP70-6	BnaC08g11440D	0.368728	0.675695	0.649049	0.473095	0.670852	0.38141		27.22	32.67	31.83	25.65	23.45	29.98	28.33	18.5
HSP70-8	BnaAnng32550D	3.94279	5.62906	7.02053	3.96	6.08657	7.33326		3.78	53.94	136.3	294.35	2.35	33.55	122.11	230.55
HSP70-8	BnaC04g12620D	4.80105	6.80261	8.14052	4.84	7.42227	8.55438		3.5	91.15	285.76	593.34	2.07	54.69	269.81	475.94
HSP70-9	BnaC01g01110D	n.s.	0.432441	n.s.	n.s.	0.897026	1.20965		24.31	23.49	24.01	16.83	7.57	8.25	10.55	10.54
HSP81-2	BnaA03g11100D	n.s.	2.93526	5.08089	n.s.	2.61527	4.08342		2.77	9.36	15.63	64.79	2.84	7.48	13.11	58.25
HSP81-2	BnaC03g13870D	1.99285	3.31712	3.86126	1.78	3.0522	3.43354		85.53	313.99	621.89	742.75	67.7	214.22	424.66	440.61
HSP81-2	BnaC03g13930D	1.71054	2.89189	3.15247	2.09	3.16706	3.31873		125.22	381.73	681.7	669.99	78.53	307.8	534.82	474.19
HSP81-2	BnaC05g24360D	2.20417	3.26014	3.82608	2.25	3.5573	4.10634		15.24	64.9	106.32	129.23	10.76	47.53	96.42	113.75
HSP81-4	BnaA02g08820D	3.51077	5.0181	5.9085	3.35	4.94075	5.54875		46.5	493.2	1103.74	1677.37	44.24	413.18	1023.27	1251.71
HSP81-4	BnaA02g35440D	3.22836	4.67392	5.65809	3.07	4.66251	5.5056		18.54	162.18	347.47	565.23	24.63	187.48	469.02	674.74
HSP81-4	BnaA03g10790D	1.62468	2.68695	3.06623	1.7	2.77286	2.97481		142.77	410.11	674.49	720.42	116.77	347.63	604.84	555.34
HSP81-4	BnaA03g11110D	n.s.	2.20155	3.39271	n.s.	2.04847	3.23916		19.01	38.97	64.23	126.55	22.03	44.77	67.73	151.03
HSP81-4	BnaC02g12680D	4.11232	5.78705	6.36237	3.50171	4.6837	5.09865		0.33	6	15.18	19.01	0.45	4.43	8.1	8.57
HSP81-4	BnaC02g12750D	3.76159	5.25861	6.0635	3.99	5.44274	5.77306		8.78	110.62	245.91	351.71	5.79	84.71	188.56	189.54
HSP81-4	BnaC03g13470D	0.867104	1.54114	1.63666	1.02	1.85385	2.06842		59.22	100.71	126.35	110.82	44.18	82.19	120.83	112.15
HSP81-4	BnaC03g13880D	1.15943	2.24586	2.77418	1.51	2.52148	2.89288		450.29	945.48	1567.6	1857.65	414.88	1086.01	1799.18	1873.5
HSP90-5	BnaC09g22180D	1.20261	1.98352	2.89959	1.16	2.06418	3.26359		14.35	30.62	41.48	64.13	13.77	28.61	44.24	81.13
HSP90-6	BnaA05g29880D	1.50926	2.99482	4.17485	1.5	3.96075	5.32462		9.14	24.25	53.2	98.93	4.01	10.39	47.31	97.57
HSP90-6	BnaC01g39690D	0.486219	1.72895	2.10867	0.557036	1.93521	2.76069		23.57	30.79	57.6	61.22	12.93	17.76	37.47	52.99
HSP90-6	BnaC05g44190D	2.64924	4.72424	5.7577	1.61	4.53154	5.64838		1.55	8.95	29.33	49.19	1.48	4.14	26.08	44.92
HSP90-7	BnaA03g46510D	1.46521	2.99104	4.5334	n.s.	3.07208	4.4769		0.45	1.13	2.56	6.13	0.53	0.67	3.33	7.11
